# Supplementary material for: Virtual Screening for Potential Phytobioactives as Therapeutic Leads to Inhibit NQO1 for Selective Anticancer Therapy
Source: Molecules. 2021 Nov 14;26(22):6863. doi: 10.3390/molecules26226863 (PMC8622762; doi:10.3390/molecules26226863)
Supplement: Supplementary file 1 [file molecules-26-06863-s001.zip]

Archive with 1 entries (1 files):
- molecules-1426699-supplementary.pdf
